# Supplementary material for: Ad4BP/SF-1 regulates cholesterol synthesis to boost the production of steroids
Source: Commun Biol. 2018 Mar 22;1:18. doi: 10.1038/s42003-018-0020-z (PMC6123728; doi:10.1038/s42003-018-0020-z)
Supplement: Supplementary file 3 — Supplementary Data 1 [file 42003_2018_20_MOESM3_ESM.xlsx]

## Sheet: Sheet1
	Gene		5’- Forward primer –3’	5’- Reverse primer -3’
qRT-PCR	Ad4BP/SF-1	Ad4 binding protein/Steroidogenic factor-1	TATGCTAGGCCCACCCAACTGGAC	ACTTCTTGTCTTGGGGCTGTGGGT
	Acat2	acetyl-Coenzyme A acetyltransferase 2	GTGTCTGCGGCAATAGCTAAAGAA	CAGCCAGATGCTCCCAGAGGATG
	Hmgcs1	3-hydroxy-3-methylglutaryl-Coenzyme A synthase 1	AATGACCACAGTTTGGATGAAGGA	AGGGAGTCTTGGCACTTTCTTAGC
	Hmgcr	3-hydroxy-3-methylglutaryl-Coenzyme A reductase	AGCCTTGGCAGCAGGACATCTTGT	TCTTGGTGCACGTTCCTTGAAGAT
	Mvk	mevalonate kinase	CAAGTAACGGCAGCACACGGACTG	TGGCTTGCTCTAGACCTGGCTTCA
	Pmvk	phosphomevalonate kinase	AGTAGTGGCCTCGGAGCAGAGTCG	AAAGTTCCCAAAGTTGTCCAGACC
	Mvd	mevalonate (diphospho) decarboxylase	GGGTCCAGTACATCATTGCCACTC	GCAGTCCATCCTGGCCTAGCAGAT
	Idi1	isopentenyl-diphosphate delta isomerase	CTTGAAAGCCGAGTTGGGAATAC	CCATCAGATTGGGCCTTGTAGTAA
	Fdps	farnesyl diphosphate synthetase	TTCAGTGTCTGCTACGAGCCTCTC	CTTTCACCCGAGCCACTTTTTCTG
	Fdft1	farnesyl diphosphate farnesyl transferase 1	AACATGCCTGCCGTCAAAGCTATC	GAGATGACCTGCTTGGTTTTGCTT
	Sqle	squalene epoxidase	AAACTTGGTGGAGAGTGTGTGACC	CAACGGAAAAGAAGTGTCGAATCA
	Lss	lanosterol synthase	GGGATCAGATGTCTGCTAGGGAAG	GTAGCTGATGGCACAGGACTTGTT
	Cyp51	cytochrome P450, family 51	CTTACAGGATAACCCAGCATCAGG	TAGGCAAAATTTTCTCCAACACAA
	Tm7sf2	transmembrane 7 superfamily member 2	CTCCAAAAGTATGGCCGTGCCTGG	AGCAGTGGCTTCCTCTTGCTTTCA
	Msmo1	methylsterol monoxygenase 1	ACCATACGTTTGCTGGAAACCATC	AGCGCCCGTATAAAAAGGAACCAA
	Nsdhl	NAD(P) dependent steroid dehydrogenase-like	GACACATCTTAGCCGCTGAGCAC	CAGAAAGGGATTGGTTCATCGTT
	Hsd17b7	hydroxysteroid (17-beta) dehydrogenase 7	CATGGCACACGTGGCTTTCCATCT	TGTGTGCACGCCTGCAAAAATGTG
	Ebp	phenylalkylamine Ca2+ antagonist (emopamil) binding protein	CTTCCGCTTTGTCCTACAGCTTG	TGGAGTCCTTCGTGTAGCTCTGTC
	Sc5d	sterol-C5-desaturase	TACTGGATTCATAGGGGCCTGCAC	GGTGAAAAGCATGACTTGCAAACG
	Dhcr7	7-dehydrocholesterol reductase	GGTGGTACCTAGGCTGGGGAGATTG	GGAGAGCTGCACAGGGTGGTACA
	Dhcr24	24-dehydrocholesterol reductase	ATGAGGCAGCTGGAGAAGTTTGT	ATCTCCCAGAATTCCTCGCGGTTC
	Srebf2	sterol regulatory element binding factor 2	TCCCAGAGCTGTGAGGATGAAGGC	TGGGCTTGGACCGTGGATTTACCA
	Hummr/Mgarp	mitochondria localized glutamic acid rich protein	AGCATCACCCCAAGGTTGATCTGC	ACACAGCCTGATTTTAGAGGGTGG
	Acly	ATP citrate lyase	AGAAGAGGCTGAAGCAAGGGCTGT	GGCCCAGCCTATACTGGACTCTGC
	Tuba1a	tubulin, alpha 1A	CAAGGTGCTGCTTCCACAGGGATG	ATGGGCAGCTTGGGTCTCTGTCAA
	Actb	actin, beta	ATCCTGGCCTCACTGTCCACCTTC	AAACGCAGCTCAGTAACAGTCCGC
ChIP-qPCR	Hmgcr		GGCACCTGAATGGTCTAGAACTGA	TGGTAAAGAGATCTACTGCCCACA
	Mvk		TAGCTTCTTTAAGCTCCTGGGTGA	GAGGTGACCTTGAGGTCCTCTGAC
	Fdps		AGGTAACACCACCTTGTCCT	CACACCCAGGTCATGGTCAA
	Fdft1		TGGTTGACTGACCTTGAGGC	ATCCCACTGTTGGGGAGGTA
	Msmo1		CTCCAGCACTGGAAAGCTGA	CTAGGCCACTCACTGCATCC
	Dhcr24		GCCATGTGCCTACAGAGTGT	TGTGCATTGGGTTACCTCCC
	Aldoa		CCGGCCCAGGCTTCAAGGAC	AGCTCCTCCCCCGCAACCAT
	Star Ex.VII		CCCACTGCATAGCTGTGAAGGCT	TCCCCTGTTCGTAGCTGCTGGT
	Hummr/Mgarp		TGGATCCTGGAATGCCAACC	TGTGCCTTGCTTCCTAGCTC
	Acly		GATGTTCCCAAGGTCCTGCC	GACCTCATCCAGCCAGAGTC
